# Supplementary material for: Predicting Conversion from MCI to AD Combining Multi-Modality Data and Based on Molecular Subtype
Source: Brain Sci. 2021 May 21;11(6):674. doi: 10.3390/brainsci11060674 (PMC8224289; doi:10.3390/brainsci11060674)
Supplement: Supplementary file 1 [file brainsci-11-00674-s001.zip]

Archive with 1 entries (1 files):
- brainsci-1203969-suppl.pdf
